# Supplementary material for: Effects of Consuming White Button and Oyster Mushrooms within a Healthy Mediterranean-Style Dietary Pattern on Changes in Subjective Indexes of Brain Health or Cognitive Function in Healthy Middle-Aged and Older Adults
Source: Foods. 2024 Jul 23;13(15):2319. doi: 10.3390/foods13152319 (PMC11311880; doi:10.3390/foods13152319)
Supplement: Supplementary file 1 [file foods-13-02319-s001.zip]

Archive with 1 entries (1 files):
- foods-3099982-supplementary.pdf
